# Supplementary material for: Computational remodeling of an enzyme conformational landscape for altered substrate selectivity
Source: Nat Commun. 2023 Sep 28;14:6058. doi: 10.1038/s41467-023-41762-0 (PMC10539519; doi:10.1038/s41467-023-41762-0)
Supplement: Supplementary file 4 — Source data file [file 41467_2023_41762_MOESM4_ESM.xlsx]

## Sheet: Table 1
Table 1, Supplementary Figures 2-5
Variant: WT	Substrate: Asp					Variant: WT	Substrate: Phe
[Asp] (mM)	Rate 1 (μM / (s × mg enzyme))	Rate 2 (μM / (s × mg enzyme))	Rate 3 (μM / (s × mg enzyme))			[Phe] (mM)	Rate 1 (μM / (s × mg enzyme))	Rate 2 (μM / (s × mg enzyme))	Rate 3 (μM / (s × mg enzyme))
5	896.0355553441105	688.1965954534688	861.9133940884298			40	1500.084187100324	1271.630024984331	1506.300580149931
2.5	930.476067497424	852.0945969285682	763.9183251191429			20	855.912183951786	746.2452975526963	711.1781774270239
1.25	785.3403263441904	585.542122353354	801.9125989259551			10	466.5154481947759	454.9495857461148	451.9188012763481
0.625	665.3746832641044	598.7016693439767	740.5300242424145			5	261.0602824145104	247.2729177639744	245.2902802802551
0.3125	504.4858064655543	352.9608638391383	476.531294226746			2.5	156.6289059086312	146.0910443898837	143.7455550681386
0.15625	424.8430774757239	336.7938112046988	348.7552199019653			1.25	83.71419297710385	86.32391187106457	82.03283056713732
0.078125	318.0444001116408	264.9620032483656	323.490424576521			0.625	52.06114381520111	47.64276810270653	50.03868296769799
0.0390625	155.8584105975608	124.4204928787416	128.1591360851357			0.3125	31.55466244175279	26.0817789249425	26.74959216088132
0	-0.1787918724616248	-0.3415954436573757	-0.08400531847297718			0.15625	14.93154295031828	13.70489767768558	13.59646570929694
						0.078125	7.733592560684187	7.225719817160426	7.153277653952994
Variant: HEX	Substrate: Asp					0.0390625	3.710526143847141	3.373699538656741	3.663351824065908
[Asp] (mM)	Rate 1 (μM / (s × mg enzyme))	Rate 2 (μM / (s × mg enzyme))	Rate 3 (μM / (s × mg enzyme))			0	0.02263895210442083	-0.02848311592043766	3.764495870361729
10	158.1760151769936	136.0985773354613	136.1240209626868
5	153.7523172721594	146.5714705800702	142.1199564861188			Variant: HEX	Substrate: Phe
2.5	146.3870134099372	147.0275802144647	134.4615114530462			[Phe] (mM)	Rate 1 (μM / (s × mg enzyme))	Rate 2 (μM / (s × mg enzyme))	Rate 3 (μM / (s × mg enzyme))
1.25	129.1159035830673	134.2379842792082	135.2965480540119			40	1203.076201152922	1164.220578289714	880.0051396228977
0.625	133.940849720422	135.4648634954488	132.6512968267612			20	948.3087277934368	1089.221585362409	985.0002351971012
0.3125	125.2534572339036	123.433120318783	123.3588541808803			10	989.953213003948	1058.586853526551	936.7447060578831
0.15625	121.1551703900227	137.5692817660985	121.9808957741518			5	687.2213318742599	890.9836439766485	926.8569867379982
0.078125	97.42720900897557	87.88686283959812	68.22074331592755			2.5	962.7903006241048	895.1306965872792	803.6777248171516
0.0390625	43.94705831654933	42.0363165755601	41.38482762737733			1.25	873.207278204433	949.664445033725	759.6882312492577
0	-0.05133055644038634	-0.130911965786998	-0.1472314471980489			0.625	731.0947592815687	717.1061663638048	702.4290308935247
						0.3125	576.2335825018513	563.5413343190315	475.5620063666711
Variant: IYIT	Substrate: Asp					0.15625	384.1703159256394	381.2699970497733	360.294606088247
[Asp] (mM)	Rate 1 (μM / (s × mg enzyme))	Rate 2 (μM / (s × mg enzyme))	Rate 3 (μM / (s × mg enzyme))			0.078125	224.0639681138859	226.1309242940051	260.0182985000886
2.5	15.66317363364557	19.62450745135782	20.25450466214679			0.0390625	119.4607651824858	113.2667642738549	106.2794433975711
1.25	17.28271920820211	16.29968789512101	15.26932287169491			0	0.213041832844364	0.005063092811810611	-0.03704059220724732
0.625	15.68497610881668	15.82719658026202	16.28113310314517
0.3125	16.4962813109025	15.71574663563224	16.0332144010082			Variant: IYIT	Substrate: Phe
0.15625	18.11266477516113	17.99327997823294	17.59223144859684			[Phe] (mM)	Rate 1 (μM / (s × mg enzyme))	Rate 2 (μM / (s × mg enzyme))	Rate 3 (μM / (s × mg enzyme))
0.078125	13.87722515934668	13.44263415157931	13.89369086882468			5	1080.557264457352	1131.732577073435	1006.891109608625
0.0390625	11.25213885992708	9.721268811826837	12.14477456088721			2.5	992.9115228077987	899.570523170823	1052.86266644762
0.01953125	13.68534294968396	13.19782775551293	12.27763447520126			1.25	887.3436545462287	862.4393069873245	842.9970981253005
0.009765625	8.801135878477282	9.580682457563807	9.255683044100548			0.625	820.6677493285405	676.7959781548172	739.9749683899602
0.0048828125	1.00030212009555	0.9122413391948748	1.037726871721779			0.3125	640.627081462582	474.9626004727709	543.5196919964029
0.00244140625	1.074630546869046	1.022462598108502	1.092126184485816			0.15625	359.1118177340105	311.753154585491	357.0681717223857
0	1.237184475407095	1.162347743872758	1.238449706859724			0.078125	238.671133163287	182.3212063239027	220.5121469598319
						0.0390625	123.7229433540545	113.9899472413124	123.448132715201
Variant: VFIT	Substrate: Asp					0	2.486195342980155	3.075183655933779	3.106111003593516
[Asp] (mM)	Rate 1 (μM / (s × mg enzyme))	Rate 2 (μM / (s × mg enzyme))	Rate 3 (μM / (s × mg enzyme))
10	103.6213947993669	103.0557412016293	108.1067785471727			Variant: VFIT	Substrate: Phe
5	101.7968845010425	86.37159216504493	100.2179872759336			[Phe] (mM)	Rate 1 (μM / (s × mg enzyme))	Rate 2 (μM / (s × mg enzyme))	Rate 3 (μM / (s × mg enzyme))
2.5	110.1508832354452	88.29457429040437	91.97374209654899			40	2549.350765550571	2560.786309621683	2021.020269910247
1.25	95.03009681935	100.9028317509656	108.6392174780612			20	2783.269088059443	2585.943177240264	2385.7307922526
0.625	95.26734280064098	91.17665207062146	95.9289291083531			10	2261.52363568623	2259.420972109574	2352.948577626245
0.3125	92.95487555496044	101.409983419144	95.99518203172094			5	2220.480834133339	2228.434907315286	2199.400605146674
0.15625	86.19343227361398	88.8501093438531	86.45510357937587			2.5	1983.128786635686	1863.391329875187	1800.805393646556
0.078125	66.46216580087177	82.80331007758062	82.3327543012746			1.25	1465.955507574877	1410.167867682953	1407.30815856088
0.0390625	59.35972863396911	54.8089766262269	58.61589291807173			0.625	1040.346344627017	992.5051837302179	1005.528609229476
0	0.5302298347756464	0.4866721796820632	0.4404727133650947			0.3125	780.2694118293026	651.5861786345423	646.8066293538837
						0.15625	418.648196410061	417.8833353623262	396.3115091014854
Variant: VFIY	Substrate: Asp					0.078125	237.1213053899083	212.0423254501407	223.9957323783729
[Asp] (mM)	Rate 1 (μM / (s × mg enzyme))	Rate 2 (μM / (s × mg enzyme))	Rate 3 (μM / (s × mg enzyme))			0.0390625	118.1013578283993	118.4324347095951	115.0787075321691
5	37.39334563462037	47.14820526854228	39.18459684068693			0	2.757414993838218	1.987077111448795	2.508056926541956
2.5	33.59015970577433	44.99489179624627	42.71225351309544
1.25	32.34135370355314	37.19742978435313	34.71888407116448			Variant: VFIY	Substrate: Phe
0.625	33.46394442959623	40.00440474787899	34.6976238403843			[Phe] (mM)	Rate 1 (μM / (s × mg enzyme))	Rate 2 (μM / (s × mg enzyme))	Rate 3 (μM / (s × mg enzyme))
0.3125	27.60701186450743	36.35853491143079	37.78661727419275			40	4522.925698389415	4771.615578344697	4843.84514531579
0.15625	25.4458089922535	33.6890526142726	25.10021249785332			20	4919.537103251496	4633.686332751107	4097.853021453408
0.078125	16.91459295993801	19.16672263317285	18.32643341757191			10	4021.506529433866	4134.736365178547	3904.923039561251
0.0390625	11.43236978308594	12.56525675374732	13.91366581154635			5	3749.857099507706	3830.640199021116	3402.239710118386
0	1.093384199395439	1.10257203930457	1.057838457277206			2.5	3155.792545341427	3388.555922980907	2952.465710024971
						1.25	2418.083452663455	2569.529362155259	2345.483778695095
Variant: VYIT	Substrate: Asp					0.625	1846.538526681253	1814.242040119811	1621.428911369336
[Asp] (mM)	Rate 1 (μM / (s × mg enzyme))	Rate 2 (μM / (s × mg enzyme))	Rate 3 (μM / (s × mg enzyme))			0.3125	1144.683551126838	1133.350046477595	1066.611527827016
40	27.95061372772349	31.03887861112882	29.39158479465896			0.15625	695.4435382804812	695.965887096652	641.0973170133244
20	29.22926440771271	26.44428888463284	30.5119401872854			0.078125	386.0103102049319	397.690483801974	352.8989302598977
10	29.82416200817853	25.56055975979186	25.72891608784027			0.0390625	204.6041020171096	213.1693748885753	187.9011773253204
5	30.3057244721379	27.3331426092494	28.85991688236545			0	4.716236404077193	3.996973045021452	0.1763355158936558
2.5	30.7253722489291	29.51553390746258	30.23561706270792
1.25	29.5009752740838	27.20281731984571	24.8891252295625			Variant: VYIT	Substrate: Phe
0.625	27.37970087207079	21.9021720483392	23.10633415063521			[Phe] (mM)	Rate 1 (μM / (s × mg enzyme))	Rate 2 (μM / (s × mg enzyme))	Rate 3 (μM / (s × mg enzyme))
0.3125	23.12629606140948	23.0223141785231	21.10690162829474			40	1962.441639732646	1378.510973337182	1777.629808958796
0.15625	20.20730035626248	14.22991673358875	20.31018459672231			20	2202.622343409965	1909.722840883924	1837.415897565298
0.078125	10.06485848203024	8.171898200048913	10.6817094086921			10	2029.246790828451	1867.069762543989	1818.926486632409
0.0390625	7.396484124649715	6.885317907466924	7.366377968144468			5	1790.571744227369	1792.944706271524	1878.016207336645
0	2.06474207365134	1.97182495043293	2.163326609323292			2.5	1699.145796761284	1921.942491416333	1650.250171908189
						1.25	1489.255903772015	1266.322522963425	1454.203885326493
Variant: VYIY	Substrate: Asp					0.625	1281.345870676655	1021.222570765204	1037.823285323497
[Asp] (mM)	Rate 1 (μM / (s × mg enzyme))	Rate 2 (μM / (s × mg enzyme))	Rate 3 (μM / (s × mg enzyme))			0.3125	810.1585850744831	895.0297208359295	790.1370980335347
40	27.10766046733058	31.43030268795404	30.5186277516445			0.15625	583.1998241241846	528.4076811848421	485.7800973533734
20	26.10359972214429	31.97888495990748	27.48902812897634			0.078125	295.8023074624183	281.5816749689647	296.2097597064382
10	27.82540595252231	27.19370140840718	25.88718348516241			0.0390625	159.2367791607226	148.4845666047829	168.4413408223127
5	28.65331211020584	24.27651426795117	26.90418938390095			0	3.50554292144394	-4.040120130991336	3.510413204492187
2.5	24.74488233848116	24.41491023411462	22.94696580195312
0.625	22.08934423651866	24.55655357138018	21.40282373068202			Variant: VYIY	Substrate: Phe
0.3125	21.77146976415515	20.77100395910711	17.27674253694404			[Phe] (mM)	Rate 1 (μM / (s × mg enzyme))	Rate 2 (μM / (s × mg enzyme))	Rate 3 (μM / (s × mg enzyme))
0.0390625	10.07370143757406	11.94920389801712	9.30604535655816			20	2346.150393764322	2236.464543298125	2322.17681075669
0	2.903729652621109	2.714684645821796	2.642512299026543			10	2230.166863076867	2306.960821981557	2157.313857477656
						5	2171.045063247206	2035.314387880384	1997.395612529852
Variant: IFCA	Substrate: Asp					2.5	1953.709809280599	1903.695197885653	1830.194624412072
[Asp] (mM)	Rate 1 (μM / (s × mg enzyme))	Rate 2 (μM / (s × mg enzyme))	Rate 3 (μM / (s × mg enzyme))			1.25	1637.690118025443	1477.032406601231	1487.402034223849
2.5	295.7138071069556	322.0551017840274	277.8814088420535			0.625	1273.368645506941	1233.875066501267	1128.641226563769
1.25	325.744574609716	303.1198429751263	263.1994878622705			0.3125	879.6989502281349	879.4526510400618	799.58797333594
0.625	293.8821073094503	283.7667396594565	286.2484140295453			0.15625	534.0648265172704	500.9574673965515	501.1443660069174
0.3125	226.7247012261173	236.3317671400507	245.7223176479723			0.078125	312.3802103451111	312.7551671703899	310.6141214800671
0.15625	268.2346868725098	246.2767828685502	225.2401295782049			0.0390625	168.0341535027704	162.0474970553174	158.7335126458969
0.078125	212.9901992388469	199.9955634316785	185.7267188230391			0	5.060085618759488	1.944288528907533	3.732630258586399
0.0390625	193.660521143513	201.4265127555325	176.3919438937988
0.01953125	94.40618406305519	114.3874984976336	103.4466010460071			Variant: IFCA	Substrate: Phe
0	6.660706855853824	6.275317379237798	6.563150657058952			[Phe] (mM)	Rate 1 (μM / (s × mg enzyme))	Rate 2 (μM / (s × mg enzyme))	Rate 3 (μM / (s × mg enzyme))
						40	4203.13551742938	4815.635222946529	4932.757641950513
Variant: MFCA	Substrate: Asp					20	5687.69463645923	4151.596918351689	4495.301440721626
[Asp] (mM)	Rate 1 (μM / (s × mg enzyme))	Rate 2 (μM / (s × mg enzyme))	Rate 3 (μM / (s × mg enzyme))			10	5120.261839263801	4355.939972003909	4712.103678818524
20	122.3876529894831	144.5642264115563	134.7005458425169			5	3296.338129145459	3500.974835228502	3689.819594740147
10	132.583038964013	133.949971713313	131.6408192693559			2.5	2794.111096952976	2427.08910417306	2580.950494641777
5	121.8496222358701	138.0127028006822	129.2672720715884			1.25	1837.866001448485	1631.911389858421	1700.783746430868
2.5	126.7151278872745	152.7191208443897	135.7632300443918			0.625	1186.222764206926	1041.742212288843	1115.852898009407
1.25	136.5349169037885	145.4991722277197	123.7749463571831			0.3125	807.0127163660261	617.9150832030588	635.2126275001914
0.625	126.2420562356741	141.8165618039849	127.7681349487844			0.15625	394.000514777923	340.7366180199883	333.8584775814408
0.3125	122.6091484691661	136.8749679121105	116.5202687506892			0.078125	185.0703121486214	157.7539579542088	166.2971366651856
0.15625	111.7361726805894	152.3106041761597	104.0963315823237			0.0390625	101.0410034924135	88.51846954070729	93.86642484381218
0.078125	108.3767819990193	104.2663589723887	103.6310292806452			0	9.331142651612257	25.27614290673719	21.69631258786402
0.0390625	115.5273749482695	108.2354547209636	86.14525009289349
0.01953125	64.22138506958265	64.95614014818392	63.1977666541484			Variant: MFCA	Substrate: Phe
0	7.286630532185605	7.770185196288893	7.083775558469327			[Phe] (mM)	Rate 1 (μM / (s × mg enzyme))	Rate 2 (μM / (s × mg enzyme))	Rate 3 (μM / (s × mg enzyme))
						40	3696.658532746287	3852.293211538249	3392.642479309411
Variant: VFCA	Substrate: Asp					20	4074.829914497134	3577.681207353526	3420.771058639385
[Asp] (mM)	Rate 1 (μM / (s × mg enzyme))	Rate 2 (μM / (s × mg enzyme))	Rate 3 (μM / (s × mg enzyme))			10	3852.673054771328	4006.172240691114	3758.515854315135
2.5	507.0681192275989	474.6773975915963	521.1163315787362			5	3499.188252365627	3543.01006648225	3384.055858392024
1.25	388.7755808513909	525.0015893458951	485.4478168778112			2.5	2977.699061158246	2919.410890229235	2978.04987429534
0.625	427.9939744318427	397.0343208987315	496.4677550735886			1.25	2087.453451469066	2124.901154690622	1991.68063398691
0.3125	448.813525437153	463.9405742755356	371.4552398700636			0.625	1390.719013063336	1276.349316506394	1295.046631309093
0.15625	424.2119812677389	409.5089745868658	385.6719987115977			0.3125	852.0959435053338	827.2450222665499	858.5110130730386
0.078125	310.8968954186302	285.4822549248121	279.9403422393776			0.15625	475.8006360390299	479.4963830748709	449.3369488940945
0.0390625	235.3544314223882	208.5070491390668	228.6321350557428			0.078125	256.9642544505543	250.9051504464339	247.8835733649401
0.01953125	116.4512187940777	125.9182759699758	120.9163505154805			0.0390625	132.9339070989134	133.4193938092869	122.0242558734036
0	7.463375155532642	7.310232927836993	6.908862163914877			0	11.39847351238149	-10.13538270703905	10.09137562752315
Variant: VFCS	Substrate: Asp					Variant: VFCA	Substrate: Phe
[Asp] (mM)	Rate 1 (μM / (s × mg enzyme))	Rate 2 (μM / (s × mg enzyme))	Rate 3 (μM / (s × mg enzyme))			[Phe] (mM)	Rate 1 (μM / (s × mg enzyme))	Rate 2 (μM / (s × mg enzyme))	Rate 3 (μM / (s × mg enzyme))
2.5	679.0587305803707	594.136891607398	635.6993093793701			20	4824.392348398108	4263.803733692984	4280.344441535628
1.25	652.6790536466203	618.2042106068122	652.4505964815064			10	3739.760635496937	3454.446033121557	3517.82299867219
0.625	588.5172225035033	613.3795988069855	602.9404199191125			5	3070.454501109257	2744.262204394589	2892.87649980828
0.3125	577.4953090670354	584.5894269083782	548.7167244632503			2.5	2117.676020592388	1978.418372884047	1950.00661527026
0.15625	487.5568462028805	482.1579790977405	502.3996115603697			1.25	1329.55447335274	1185.26751759247	1161.710982750046
0.078125	365.3721102202873	415.6915946608288	411.9869858133422			0.625	732.4238357330969	641.767304276724	700.4517717048325
0.0390625	195.0299016446465	178.3692888080975	176.0235447795314			0.3125	398.7840700650016	382.7703191211404	383.6541073075252
0	5.8871834693908	3.933208661001524	3.807409123405391			0.15625	224.5789557863513	187.8723028579225	204.1203910200049
						0.078125	84.80580255392935	95.0599299481	106.9702555868538
Variant: AIFS	Substrate: Asp					0.0390625	50.99870559822686	46.37180594902059	49.53883557060911
[Asp] (mM)	Rate 1 (μM / (s × mg enzyme))	Rate 2 (μM / (s × mg enzyme))	Rate 3 (μM / (s × mg enzyme))			0	9.55638354874099	4.388978825068522	13.8402660613316
40	287.2564051497907	268.5299880983213	260.9824415160796
20	276.833548877859	259.4166206030307	215.4069984740843			Variant: VFCS	Substrate: Phe
10	288.9937817527437	293.5960144046369	277.2085813790507			[Phe] (mM)	Rate 1 (μM / (s × mg enzyme))	Rate 2 (μM / (s × mg enzyme))	Rate 3 (μM / (s × mg enzyme))
5	263.6598449127055	277.1814677783268	226.7925285638951			40	7404.075667035992	7749.273983897395	8143.796374294744
2.5	231.5265496580157	247.6815136561449	221.1732912013313			20	5169.390283226084	5552.378923290244	6141.769424473262
1.25	211.3595025235005	202.0464218363007	197.1544944715858			10	4670.853811015017	4210.190363993302	4009.969869172205
0.625	176.004519571114	180.2736221057399	163.4523928089332			5	2613.84096179503	2940.502804080087	2839.978301232905
0.3125	131.2207955567799	144.6119590466982	124.2821459106055			2.5	1818.244856187801	1911.763251925122	1942.458607797835
0.15625	98.25332487894377	98.7002247024962	89.39184521172531			1.25	1140.22385901839	1253.023270999234	1226.747346991874
0.078125	60.39459743749202	61.28364902427666	55.64486700723968			0.625	684.9419505644596	735.5432085461568	710.2760303070407
0.0390625	34.96103517519477	35.55160256898042	33.63740519071073			0.3125	398.5214678779224	405.6289534412044	426.5211822743058
0	1.203572907931503	1.135298427363041	1.144429663015539			0.15625	208.4175580285078	214.5160434357232	211.1931758817463
						0.078125	111.9759703121377	116.6845994639107	115.842394914009
Variant: CIFC	Substrate: Asp					0.0390625	66.37154730561492	65.73553432556557	68.0929861673037
[Asp] (mM)	Rate 1 (μM / (s × mg enzyme))	Rate 2 (μM / (s × mg enzyme))	Rate 3 (μM / (s × mg enzyme))			0	5.106104161862005	5.742132736350042	6.671550039577061
20	275.1009229870881	268.979023999635	273.4416359069554
10	294.9913805989424	259.2335490705719	267.7664147727185			Variant: AIFS	Substrate: Phe
5	290.771940893454	277.285227312608	287.3137354005779			[Phe] (mM)	Rate 1 (μM / (s × mg enzyme))	Rate 2 (μM / (s × mg enzyme))	Rate 3 (μM / (s × mg enzyme))
2.5	311.5162534750292	307.3978601440057	320.035017807289			40	58.25711845812113	53.36065343280058	51.51361624756488
1.25	292.0756891149357	242.6906405420528	275.3033117390594			20	55.37708046272917	54.4576399845329	57.68135323454639
0.625	259.2004029668196	219.0523658802476	249.4796489372944			10	49.65318864311048	46.71456812128374	47.5153281835087
0.3125	206.7065702201647	173.6166793235458	197.8730450091685			5	42.91960874864956	46.71713239111139	43.78105704244539
0.15625	162.0206260853569	182.1606812064558	168.5074595859639			2.5	29.92747329400557	26.02862787276705	25.17280661044975
0.078125	98.36560491537392	113.108530987617	111.8400145012946			1.25	17.73443454091356	18.66022124689043	17.84465341136263
0.0390625	55.49599197403001	61.15721785156395	65.21190332912072			0.625	13.23444651006884	11.59548975434264	10.32137101643448
0.01953125	37.05281881639383	31.3934931486907	36.3481758699956			0.3125	7.256845175956672	6.479672292454643	6.510270206834698
0	2.427145902232518	5.012070863909875	2.171726710498652			0.15625	4.474296728616787	4.323544065046224	4.076205826483817
						0.078125	2.52073131050157	2.383790521562234	2.364061596105044
Variant: CIFS	Substrate: Asp					0.0390625	1.654888808807852	1.58566646467956	1.524891716876903
[Asp] (mM)	Rate 1 (μM / (s × mg enzyme))	Rate 2 (μM / (s × mg enzyme))	Rate 3 (μM / (s × mg enzyme))			0	0.5107882384297703	0.4789555860331508	0.4812037530900891
20	72.62248405760666	75.2554344072472	64.13774043046783
10	66.0297381441859	69.00633495883176	62.18148577969176			Variant: CIFC	Substrate: Phe
5	74.63268392609807	78.32307751472446	72.58501747202362			[Phe] (mM)	Rate 1 (μM / (s × mg enzyme))	Rate 2 (μM / (s × mg enzyme))	Rate 3 (μM / (s × mg enzyme))
2.5	64.4039202124627	70.08628015277762	65.86405198338106			40	389.731348562747	401.0307085772976	406.9822724624264
1.25	63.09226555719898	58.31951356445906	55.4137765971892			20	309.7780435031634	300.4670644244671	339.528979155252
0.625	45.85427811685582	56.11802348780648	45.36858957570755			10	269.5675122608604	264.0673609636422	262.0749568837523
0.3125	39.21654434364154	35.89019001956397	38.24924404353989			5	201.6540436470798	196.2443112244996	192.573396751299
0.15625	24.14257048059747	28.61131441419998	21.45023535293837			2.5	138.8654389967616	132.1267190118109	137.9836914984475
0.078125	15.78354802787512	16.467793846292	14.87453213101459			1.25	87.04739963652092	84.17959711810616	82.87553125043911
0.0390625	11.21717243782272	11.34430362230419	11.30946525805277			0.625	53.4771268288258	49.98140462234804	53.05632386341027
0.01953125	5.887964172573406	5.54984553290261	6.51834868512374			0.3125	33.4047028860567	30.03946771112266	30.43238964470425
0	0.5581808008341564	0.5369174961892109	0.4050829373362512			0.15625	20.95799917173535	18.65529142599004	18.7069458161129
						0.078125	12.23017434546228	12.13681683271278	11.72132482388531
Variant: SIFH	Substrate: Asp					0.0390625	8.562030530008236	7.924870276004336	8.104176821057525
[Asp] (mM)	Rate 1 (μM / (s × mg enzyme))	Rate 2 (μM / (s × mg enzyme))	Rate 3 (μM / (s × mg enzyme))			0	4.802073534337483	4.410264595661808	4.596194982641298
20	131.3425093261889	119.1673522000481	129.1022558048532
10	128.6975978963892	133.2200613387351	127.3806931731039			Variant: CIFS	Substrate: Phe
5	109.9347580282153	97.60028938955091	112.4515038838035			[Phe] (mM)	Rate 1 (μM / (s × mg enzyme))	Rate 2 (μM / (s × mg enzyme))	Rate 3 (μM / (s × mg enzyme))
2.5	116.6687977339974	103.4127730230854	108.2174370440912			40	23.95065883522852	23.41345444714927	27.54067526433335
1.25	102.0467671398955	91.0694455045135	83.42908434092931			20	23.54430341197268	24.06069856411026	22.90312255787659
0.625	84.61979495249318	72.61827402634071	73.6705609734609			10	18.65141046920535	18.87982708709976	17.28552052140375
0.3125	64.54075677747892	58.99281977070895	56.7552976473623			5	14.01802381434608	13.54234624086048	12.00040184933929
0.15625	44.10391350219416	41.07951608667345	39.60158184573309			2.5	8.966541883754372	9.167139018242473	8.268071595190095
0.078125	32.99129801649869	26.89668900782637	26.39174958460429			1.25	5.941073692079668	5.795295448962626	5.494796529927714
0.0390625	22.8054718246702	17.24206425724704	18.7667549494785			0.625	3.364279723971386	3.606024033889556	3.442240756352462
0.01953125	14.36285819151689	13.17645053720785	13.05219815177555			0.3125	2.302968796350512	2.220592134538083	2.209403679545467
0	6.068557054759763	5.586022716604132	5.55967080026529			0.15625	1.53278662043729	1.639422092194092	1.47643869177403
						0.078125	1.096310714663873	1.033551907137004	1.067264181923728
Variant: SIFS	Substrate: Asp					0.0390625	0.8841574734921186	0.8906798272152752	0.8441211249470937
[Asp] (mM)	Rate 1 (μM / (s × mg enzyme))	Rate 2 (μM / (s × mg enzyme))	Rate 3 (μM / (s × mg enzyme))			0	0.7067837517847689	0.7130904876353161	0.7193679637339814
20	121.760038665251	130.4989073845568	104.3595971017078
10	109.7298034793132	119.3090928676108	108.7664856432105			Variant: SIFH	Substrate: Phe
5	99.91341869467976	128.899749016917	108.6478196079867			[Phe] (mM)	Rate 1 (μM / (s × mg enzyme))	Rate 2 (μM / (s × mg enzyme))	Rate 3 (μM / (s × mg enzyme))
2.5	100.9523853650779	101.8006836378828	97.65084478584163			10	20.14642813612685	18.85140889344014	19.840129041842
1.25	84.84457956163031	82.54602354525746	76.71775038292691			5	17.30398180887155	15.86347024729069	15.42586069869074
0.625	71.93487978006485	69.15662416774447	62.49575646485372			2.5	12.19355297349782	11.12079234317256	11.0762950130742
0.3125	54.28271706566159	57.03915492684541	52.99238870590911			1.25	6.732193140503085	6.386649355601946	6.859431804822126
0.15625	43.67791727251273	41.49063026254112	40.81502707719115			0.625	3.888639294162044	3.115933572649075	3.337880058495385
0.078125	22.21281746091503	28.2155778093127	25.47915464913458			0.3125	2.950049909586445	1.35432036704748	1.448875480038849
0.0390625	20.47884353602749	19.74067777802405	20.96125809700173			0.15625	1.089048012513166	0.2763583801415166	0.6520083568884649
0.01953125	13.10462844866317	13.63754210264121	12.81112340513252			0.078125	0.2920514661676163	-0.2393983327462905	0.3665536495009629
0	4.025899040721023	4.2130120644698	3.897350469123809			0.0390625	-0.06321293212680512	-0.1324233701168795	-0.1272171338543302
						0	0.1354262580840979	-0.1980050276160181	0.0625787695319211
						Variant: SIFS	Substrate: Phe
						[Phe] (mM)	Rate 1 (μM / (s × mg enzyme))	Rate 2 (μM / (s × mg enzyme))	Rate 3 (μM / (s × mg enzyme))
						10	23.42352988113418	23.93826477165369	22.78034594243907
						5	18.85080181797764	18.95958882907433	18.30312431398239
						2.5	13.32737880843244	13.20345652737686	12.44407588165826
						1.25	7.808955111661855	7.964265679734104	7.931507406872675
						0.625	4.725955334100289	2.869111393852869	4.754527936122735
						0.3125	2.322226565324643	1.754404964844536	2.405747159387956
						0.15625	1.348948069962947	1.099155154751457	1.026660499467964
						0.078125	0.76189340030799	0.770189610504433	0.5482929415371682
						0.0390625	0.1297185284458129	0.2665301212265438	0.05754326262641563
						0	0.1327482145076662	0.05039120009885067	-0.1831394146065164

## Sheet: Supplementary Figure 13
Supplementary Figure 13
WT	T (C)	g1_amplitude	g1_center	g1_sigma	g1_fwhm	g1_height	g2_amplitude	g2_center	g2_sigma	g2_fwhm	g2_height
	5	17406.1	-59.9627	0.0743407	0.148681	74529	14745	-60.0669	0.238892	0.477784	19646.9
	10	14595.5	-59.9174	0.0638452	0.12769	72768	15383.5	-59.9678	0.200794	0.401588	24386.7
	15	10665.8	-59.875	0.0514491	0.102898	65988	19039.9	-59.8896	0.15589	0.311779	38877.4
	20	14041.1	-59.8332	0.0538761	0.107752	82957.2	16050.8	-59.8625	0.173003	0.346006	29531.9
	25	18195.2	-59.7901	0.0557285	0.111457	103927	12228.5	-59.8481	0.184693	0.369386	21075.3
	30	14010.9	-59.7487	0.0459878	0.0919755	96978.3	16512.2	-59.7564	0.140579	0.281157	37388.3
	35	15225.1	-59.7081	0.0460026	0.0920052	105349	14494.5	-59.7193	0.137185	0.274369	33631.6
HEX	T (C)	g1_amplitude	g1_center	g1_sigma	g1_fwhm	g1_height	g2_amplitude	g2_center	g2_sigma	g2_fwhm	g2_height
	5	963.795	-60.3483	0.140681	0.281362	2180.72	23221	-61.4707	0.32954	0.65908	22429.6
	10	2396.22	-60.2491	0.134051	0.268102	5689.93	21677.5	-61.3634	0.295604	0.591207	23342.6
	15	4384.48	-60.1801	0.160031	0.320062	8720.98	18857.7	-61.258	0.278888	0.557777	21523.3
	20	7035.96	-60.1204	0.135792	0.271584	16493	22086.3	-61.1762	0.295451	0.590903	23795.1
	25	7399.1	-60.072	0.134636	0.269273	17493.1	16207.4	-61.04	0.296064	0.592128	17425.2
	30	8917.62	-60.0253	0.144759	0.289518	19608.9	15427.3	-60.9434	0.291592	0.583184	16840.8
	35	9284.02	-59.9968	0.16215	0.3243	18225	13761.3	-60.8401	0.276883	0.553765	15820.3
VFIT	T (C)	g1_amplitude	g1_center	g1_sigma	g1_fwhm	g1_height	g2_amplitude	g2_center	g2_sigma	g2_fwhm	g2_height
	5	8156.82	-60.1529	0.131175	0.262349	19793.4	24486.2	-61.1841	0.493939	0.987878	15779.7
	10	12753.7	-60.1013	0.138543	0.277087	29302.2	17602.6	-61.0881	0.438822	0.877644	12768.4
	15	16695.3	-60.0478	0.127269	0.254537	41756.3	13193.6	-60.9942	0.393241	0.786482	10679.6
	20	19262.3	-60.0052	0.118093	0.236185	51920	9525	-60.9115	0.358198	0.716397	8464.31
	25	21347	-59.963	0.116913	0.233826	58119.7	7854.91	-60.8158	0.362398	0.724796	6899.3
	30	22299	-59.9238	0.114409	0.228817	62040.7	6210.54	-60.7113	0.345952	0.691904	5714.31
	35	21959.4	-59.8919	0.114143	0.228287	61237.9	5074.18	-60.6448	0.350648	0.701297	4606.21
VFIY	T (C)	g1_amplitude	g1_center	g1_sigma	g1_fwhm	g1_height	g2_amplitude	g2_center	g2_sigma	g2_fwhm	g2_height
	5	4544.02	-60.0828	0.147556	0.295112	9802.43	9352.58	-61.2836	0.505585	1.01117	5888.27
	10	7131.63	-60.0183	0.136182	0.272363	16669.4	5774.43	-61.2515	0.393149	0.786297	4675.22
	15	8909.19	-59.9779	0.120624	0.241247	23510.2	3782.93	-61.1852	0.357465	0.714929	3368.57
	20	9408.26	-59.9469	0.106034	0.212068	28243.2	2061.44	-61.1881	0.243852	0.487704	2690.88
	25	10309.8	-59.9076	0.0989237	0.197847	33174.2	1274.86	-61.1136	0.152407	0.304815	2662.6
	30	10663.6	-59.8739	0.0981938	0.196388	34567.7	708.728	-60.9466	0.12518	0.250361	1802.16
	35	11107.4	-59.8463	0.103156	0.206312	34274.2	514.639	-60.9635	0.13729	0.27458	1193.2
VFCS	T (C)	g1_amplitude	g1_center	g1_sigma	g1_fwhm	g1_height	g2_amplitude	g2_center	g2_sigma	g2_fwhm	g2_height
	5	1832.07	-60.1628	0.0665798	0.13316	8758.89	3713.57	-60.2243	0.199966	0.399932	5911.32
	10	3906.18	-60.1211	0.0891816	0.178363	13942.1	1562.46	-60.304	0.139715	0.27943	3559.72
	15	2015.07	-60.0673	0.0572322	0.114464	11207.3	4528.42	-60.1105	0.192448	0.384896	7490.02
	20	2154.95	-60.0194	0.0589482	0.117896	11636.3	4081.17	-60.0549	0.164306	0.328611	7906.48
	25	4325.56	-59.9811	0.0703462	0.140692	19572.7	1703.2	-60.1605	0.133582	0.267164	4058.52
	30	5183.54	-59.9318	0.0829346	0.165869	19894.9	260.399	-60.1377	0.0628206	0.125641	1319.43
	35	5214.55	-59.8856	0.0806868	0.161374	20571.4	225.396	-60.0861	0.0465888	0.0931777	1539.98
AIFS	T (C)	g1_amplitude	g1_center	g1_sigma	g1_fwhm	g1_height	g2_amplitude	g2_center	g2_sigma	g2_fwhm	g2_height
	5	3059.66	-61.1704	0.165697	0.331395	5877.7	19512.4	-61.5109	0.252412	0.504824	24606.6
	10	7701.75	-61.1452	0.225262	0.450525	10883.1	14789	-61.4462	0.232541	0.465082	20243.7
	15	10265.3	-61.0796	0.239701	0.479403	13631.8	12907.3	-61.3755	0.247557	0.495114	16596.3
	20	13880.2	-60.986	0.249494	0.498988	17708.7	8840.3	-61.3044	0.224716	0.449433	12522.3
	25	16079.1	-60.9186	0.250186	0.500372	20457.3	6965.96	-61.2352	0.229768	0.459535	9650.33
	30	17145.8	-60.8476	0.240931	0.481862	22652.4	6316.15	-61.1551	0.250539	0.501077	8024.68
	35	21221.9	-60.8102	0.246351	0.492702	27420.7	1666.42	-61.2422	0.124697	0.249394	4253.81

## Sheet: Table 2
Table 2, Supplementary Figure 14
	R	8.31447
	Amplitudes taken from Supplementary Figure 13
	dS and cCp also has K-1 in unit
WT	T (C)	T (K)	1/T (1/K)	Keq (Amp2/Amp1)	ln(Keq)	Fit ln(keq)	S	SS		J/mol	kcal/mol
	5	278.15	0.00359518	0.847115	-0.165919	-0.0531278	0.0127218	0.0446446	dS	-34.6572	-0.00828326
	10	283.15	0.0035317	1.05399	0.0525808	0.079498	0.000724534	5.19353e-05	dH	-10606.6	-2.53504
	15	288.15	0.00347041	1.78514	0.579494	0.148145	0.186062	0.285284	dCp	-1611.08	-0.385057
	20	293.15	0.00341122	1.14313	0.133769	0.157101	0.00054434	0.00781372	Tref	298
	25	298.15	0.00335402	0.672072	-0.397389	0.110329	0.257778	0.19604	SSR	0.4887
	30	303.15	0.0032987	1.17852	0.164261	0.0115019	0.0233354	0.0141341	SST	0.556908
	35	308.15	0.00324517	0.952011	-0.0491784	-0.135977	0.00753394	0.0089402	R2	0.122477
HEX	T (C)	T (K)	1/T (1/K)	Keq (Amp2/Amp1)	R∙ln(Keq)	Fit ln(keq)	S	SS		J/mol	kcal/mol
	5	278.15	0.00359518	24.0932	3.18193	3.11586	0.00436523	3.2198	dS	-133.456	-0.0318967
	10	283.15	0.0035317	9.04653	2.20238	2.25908	0.00321482	0.663946	dH	-41575.8	-9.93684
	15	288.15	0.00347041	4.30101	1.45885	1.58195	0.0151524	0.0050833	dCp	4067.63	0.972188
	20	293.15	0.00341122	3.13906	1.14392	1.07271	0.00507211	0.059355	Tref	298	dG 278	-1.72227
	25	298.15	0.00335402	2.19045	0.784107	0.720486	0.00404761	0.364147	SSR	0.0358459	dG 303	-0.310373
	30	303.15	0.0032987	1.72997	0.548107	0.51521	0.00108221	0.70467	SST	6.005
	35	308.15	0.00324517	1.48226	0.393569	0.447527	0.00291153	0.988004	R2	0.994031
VFIT	T (C)	T (K)	1/T (1/K)	Keq (Amp2/Amp1)	ln(Keq)	Fit ln(keq)	S	SS		J/mol	kcal/mol
	5	278.15	0.00359518	3.00193	1.09926	1.07347	0.00066496	2.44969	dS	-159.086	-0.0380226
	10	283.15	0.0035317	1.38019	0.322222	0.360807	0.00148874	0.621123	dH	-44843.9	-10.718
	15	288.15	0.00347041	0.790261	-0.235392	-0.224208	0.000125094	0.0531296	dCp	2792.48	0.667419
	20	293.15	0.00341122	0.49449	-0.704228	-0.689861	0.00020642	0.0568046	Tref	298	dG 278	-0.593351
	25	298.15	0.00335402	0.367963	-0.999772	-1.04382	0.00194064	0.285029	SSR	0.00506516	dG 303	0.779058
	30	303.15	0.0032987	0.278513	-1.27829	-1.29321	0.00022258	0.659995	SST	5.12405
	35	308.15	0.00324517	0.231071	-1.46503	-1.44462	0.000416732	0.998281	R2	0.999011
VFIY	T (C)	T (K)	1/T (1/K)	Keq (Amp2/Amp1)	ln(Keq)	Fit ln(keq)	S	SS		J/mol	kcal/mol
	5	278.15	0.00359518	2.05822	0.721839	0.69029	0.000995343	4.46428	dS	-291.52	-0.069675
	10	283.15	0.0035317	0.809692	-0.211101	-0.137584	0.00540478	1.39227	dH	-81639.6	-19.5123
	15	288.15	0.00347041	0.42461	-0.856584	-0.879882	0.000542788	0.285649	dCp	1542.44	0.368651
	20	293.15	0.00341122	0.219109	-1.51818	-1.54195	0.000564862	0.0161644	Tref	298	dG 278	-0.381552
	25	298.15	0.00335402	0.123655	-2.09026	-2.12875	0.00148127	0.488905	SSR	0.0138927	dG 303	1.59333
	30	303.15	0.0032987	0.0664623	-2.71112	-2.64488	0.00438827	1.7426	SST	11.2151
	35	308.15	0.00324517	0.0463329	-3.0719	-3.09461	0.000515408	2.82528	R2	0.998761
VFCS	T (C)	T (K)	1/T (1/K)	Keq (Amp2/Amp1)	ln(Keq)	Fit ln(keq)	S	SS		J/mol	kcal/mol
	5	278.15	0.00359518	2.02698	0.706548	0.157169	0.301818	2.36793	dS	-487.968	-0.116627
	10	283.15	0.0035317	0.399997	-0.916299	0.437198	1.83195	0.00706243	dH	-143093	-34.2001
	15	288.15	0.00347041	2.24727	0.809718	0.325974	0.234008	2.69609	dCp	-10352.4	-2.47428
	20	293.15	0.00341122	1.89386	0.638617	-0.149973	0.621875	2.16348	Tref	298
	25	298.15	0.00335402	0.393753	-0.932032	-0.966115	0.00116161	0.00995432	SSR	3.93611
	30	303.15	0.0032987	0.0502358	-2.99103	-2.09974	0.79439	4.66028	SST	17.2367
	35	308.15	0.00324517	0.0432244	-3.14135	-3.52981	0.150904	5.33189	R2	0.771644
AIFS	T (C)	T (K)	1/T (1/K)	Keq (Amp2/Amp1)	ln(Keq)	Fit ln(keq)	S	SS		J/mol	kcal/mol
	5	278.15	0.00359518	0.156805	-1.85275	-1.6014	0.0631783	4.63213	dS	313.204	0.0748575
	10	283.15	0.0035317	0.520776	-0.652435	-0.951852	0.0896508	0.906158	dH	91054.2	21.7625
	15	288.15	0.00347041	0.795312	-0.229021	-0.312146	0.00690974	0.279323	dCp	344.7	0.0823853
	20	293.15	0.00341122	1.57011	0.451145	0.318009	0.017725	0.0229995	Tref	298
	25	298.15	0.00335402	2.30824	0.836484	0.938888	0.0104864	0.288364	SSR	0.645266
	30	303.15	0.0032987	2.71459	0.998642	1.55075	0.304826	0.488815	SST	11.6572
	35	308.15	0.00324517	12.735	2.54436	2.15386	0.152489	5.03943	R2	0.944647

## Sheet: Supplementary Table 4
Supplementary Table 4, Supplementary Figures 2-5
Variant: WT	Substrate: α-KG
[α-KG] (mM)	Rate 1 (μM / (s × mg enzyme))	Rate 2 (μM / (s × mg enzyme))	Rate 3 (μM / (s × mg enzyme))
20	197.2259894653954	229.6924584930488	213.9557255699333
10	395.9099555292479	383.4261937798612	405.139988388634
5	619.4377793065579	549.8573842520648	639.7097948218634
2.5	879.9758017184361	851.952687784357	841.1104460721317
1.25	993.6671461208828	930.7719290592752	970.7070354091604
0.625	1084.472225579418	1106.068575578075	1092.489714660078
0.3125	1056.431586264013	1045.858424345811	1120.978521359058
0.15625	900.4143304272043	916.542840558505	905.4881191446492
0.078125	676.5204412494434	854.8531184739413	838.3248130731623
0.0390625	381.4693865794998	511.0616999661361	450.3166195527909
0.01953125	320.1658694846119	358.1689856787356	363.3793768469497
0	15.89273773390744	16.01520437964565	15.91252740732878
Variant: HEX	Substrate: α-KG
[α-KG] (mM)	Rate 1 (μM / (s × mg enzyme))	Rate 2 (μM / (s × mg enzyme))	Rate 3 (μM / (s × mg enzyme))
20	21.02564926905421	19.04806692633343	19.00312521683824
10	46.29886805816933	48.06430089111615	43.69781749097174
5	76.3999113397964	77.80162075878619	75.01431504615731
2.5	99.86807393554662	115.9866564624656	105.1446069503765
1.25	139.7689065206005	138.8109501473289	127.8425986071903
0.625	166.2767206208923	169.7696996360842	162.3695394450375
0.3125	163.2464734383694	181.5827891095134	164.5541881915447
0.15625	160.6455778007444	162.9682665409177	133.3272466661531
0.078125	177.5193677034572	165.1682764238732	149.1674351916288
0.0390625	103.7845598553071	128.0740334600402	117.7303706720217
0.01953125	73.41754249931225	83.22817909369162	78.41795568633918
0	3.704047751381205	7.555816086495852	3.415228958873959
Variant: IYIT	Substrate: α-KG
[α-KG] (mM)	Rate 1 (μM / (s × mg enzyme))	Rate 2 (μM / (s × mg enzyme))	Rate 3 (μM / (s × mg enzyme))
20	258.2441998145053	227.7030263133026	226.3323158037385
10	351.9596625194457	361.7494283331065	337.6750842917323
5	535.374195588177	479.9444019593687	480.6346353223711
2.5	581.4369103615926	666.8045583338771	614.3416563547925
1.25	846.077271523321	932.8009272356161	851.5541739747174
0.625	937.2476187381361	871.000276999675	1212.12638136988
0.3125	986.6000268238486	1154.177676183162	937.5852253889279
0.15625	600.0326169447238	672.9710617780684	728.3082405708615
0.078125	324.4523935925994	378.7434717760756	328.5579758768118
0.0390625	157.6756519738297	207.2742464376478	200.5144457958174
0.01953125	95.76866121932352	95.7651173838929	86.27184993127193
0	22.48804281457303	19.0584638642541	18.2702972537411
Variant: VFIT	Substrate: α-KG
[α-KG] (mM)	Rate 1 (μM / (s × mg enzyme))	Rate 2 (μM / (s × mg enzyme))	Rate 3 (μM / (s × mg enzyme))
20	13.93426330193014	13.43997219828611	13.13098682610456
10	30.37086702209192	28.09633362216674	28.24631582900037
5	48.48033861769891	52.17776718227456	46.95450101572023
2.5	66.90119032630398	63.01561160983206	62.40828263337215
1.25	91.3687609504666	79.70170287621963	80.16968613528638
0.625	99.45673767966544	95.15301980531207	96.4740175717328
0.3125	110.1895633812797	95.25187051219346	106.3631147773487
0.15625	99.23609351407461	89.83547690867238	100.5141796807303
0.078125	73.15224648382032	69.59036938901505	75.61224142604088
0.0390625	59.07738002738166	55.12072104338452	56.72075451253505
0.01953125	38.37824410577598	35.56104462628703	36.70762084792165
0	2.506084137717114	2.513562751023843	2.908051270875322
Variant: VFIY	Substrate: α-KG
[α-KG] (mM)	Rate 1 (μM / (s × mg enzyme))	Rate 2 (μM / (s × mg enzyme))	Rate 3 (μM / (s × mg enzyme))
20	493.7120735501607	552.3968347739749	443.4081339921037
10	659.449639717144	672.9269974422468	568.9825522354079
5	1075.932365301675	1063.049930609897	1006.152129198674
2.5	1640.769654601308	1622.477104696091	1618.639177734912
1.25	2271.915320317913	2281.330585825795	2111.830130861612
0.625	2793.490810564764	2715.197507625574	2756.095033444543
0.3125	3428.454729618973	3397.824527330732	2750.377642399021
0.15625	2345.471354547688	3267.220555186601	3342.774943692075
0.078125	1805.723033764968	1783.591537999975	1889.310703618922
0.0390625	1501.33546319674	1499.071650992085	1378.115563803254
0.01953125	686.2577012737853	743.4530657434381	676.1102707841455
0	20.48737099162725	19.10749673840436	17.88025763361752
Variant: VYIT	Substrate: α-KG
[α-KG] (mM)	Rate 1 (μM / (s × mg enzyme))	Rate 2 (μM / (s × mg enzyme))	Rate 3 (μM / (s × mg enzyme))
20	317.7831450343113	279.8242603826619	292.926217866365
10	460.8013450628666	399.5354817961755	438.022688066734
5	668.0795210910368	617.5791547840586	663.4296806566422
2.5	897.8780753927567	847.5435064386074	860.3205547416204
1.25	1130.67680879404	1113.312016043968	1129.570582653482
0.625	1503.55346503399	1332.770165044955	1391.413554088182
0.3125	1729.029371173685	1544.127829621105	1552.69476813989
0.15625	1650.487483198639	1307.858100312432	1428.691161785113
0.078125	1308.165613532045	949.9053498040894	1299.916008546553
0.0390625	497.5319762789633	596.9314739774399	593.8479083103495
0.01953125	280.8319023992115	247.412936626717	267.5198738303436
0	16.66300036076748	15.86409426796656	17.44447244954262
Variant: VYIY	Substrate: α-KG
[α-KG] (mM)	Rate 1 (μM / (s × mg enzyme))	Rate 2 (μM / (s × mg enzyme))	Rate 3 (μM / (s × mg enzyme))
20	350.5154309713957	415.0817782117569	335.9263902001109
10	419.7291703961089	406.9030140033138	388.5930535886673
5	800.145656632059	840.0089468776104	777.5841367524865
2.5	1194.371657459176	1190.944978612132	1201.823560531218
1.25	1479.824184077693	1459.772052187016	1372.171659235329
0.625	1913.51801181016	1833.285349982344	1603.864314635511
0.3125	1902.843813978489	2403.575092560126	2057.541717251954
0.15625	2129.729099074184	2283.950202729325	2062.600602391107
0.078125	1954.061590033881	1801.994612103564	1666.664380763152
0.0390625	1225.762247502124	1144.335589097881	1275.194807254666
0.01953125	605.2818594471989	697.8689595506663	610.3647582079135
0	20.68984851101971	23.22152148054897	18.87505093833055
Variant: IFCA	Substrate: α-KG
[α-KG] (mM)	Rate 1 (μM / (s × mg enzyme))	Rate 2 (μM / (s × mg enzyme))	Rate 3 (μM / (s × mg enzyme))
2.5	2678.309272704297	2593.78532000419	2767.458586899167
1.25	3824.151433571505	3260.065482373654	3563.060551148142
0.625	4400.118847895181	4065.166492538704	4254.413767567168
0.3125	5268.337589606136	4846.175592344161	4845.235718178793
0.15625	5231.438744510931	5065.19199405335	5240.966866035308
0.078125	4579.880656609454	4188.86817560398	4611.616418264752
0.0390625	4062.996331827447	3891.138114263904	4070.11920807622
0.01953125	3351.719955880515	2925.637673439435	2903.301682270471
0.009765625	2300.619763365216	1931.934081564142	2142.104545234315
0.0048828125	1519.297595425755	1299.073156492051	1324.971645718412
0.00244140625	780.1882493467093	723.9396350050476	807.1352129134061
0	67.67360567997237	68.14434137280821	58.36392405443925
Variant: MFCA	Substrate: α-KG
[α-KG] (mM)	Rate 1 (μM / (s × mg enzyme))	Rate 2 (μM / (s × mg enzyme))	Rate 3 (μM / (s × mg enzyme))
2.5	2344.962026370974	2797.543912820275	2525.941016029574
1.25	3199.694452224061	3415.242142113879	3417.580771922713
0.625	3957.730893605436	4021.751444614103	3611.936910914647
0.3125	4529.551350923226	4683.163427998503	4281.056230579275
0.15625	4718.317053952585	4659.942278830918	4610.39608759328
0.078125	4216.810176311512	4233.096978019145	4504.514480001882
0.0390625	3899.705290998884	3624.288604304232	3551.651304534868
0.01953125	3042.146655307769	3072.843042188455	2954.070854668585
0.009765625	2299.723204786057	2414.201157744063	2132.685671981501
0.0048828125	1588.380524979549	1414.02838257515	1472.470840131441
0.00244140625	942.4281528258228	928.652484421952	876.9356762442701
0	64.06239950818016	47.80391554075206	50.89398154255969
Variant: VFCA	Substrate: α-KG
[α-KG] (mM)	Rate 1 (μM / (s × mg enzyme))	Rate 2 (μM / (s × mg enzyme))	Rate 3 (μM / (s × mg enzyme))
2.5	2922.588935450672	2550.583994144666	2728.276844032472
1.25	3808.790005711817	3465.594393654695	3721.43147256152
0.625	4575.660769861247	4053.826437401876	4354.461156398382
0.3125	5101.332692348406	4799.490114135348	4868.70037368748
0.15625	5708.695937925269	4993.144063759984	5196.902305815985
0.078125	5370.910638607175	4916.829181809625	4898.970962456459
0.0390625	4149.626980233809	3531.019692253843	4101.582976785049
0.01953125	3462.680334494165	2967.398043589924	3023.791765897159
0.009765625	2239.197102622934	1942.761844089502	1962.701236670826
0.0048828125	1348.173285792291	1265.601942075972	1252.597254516821
0.00244140625	731.3103764188651	666.6111861546066	734.9427628571407
0	51.14768395102589	34.77260140675779	42.15474066608996
Variant: VFCS	Substrate: α-KG
[α-KG] (mM)	Rate 1 (μM / (s × mg enzyme))	Rate 2 (μM / (s × mg enzyme))	Rate 3 (μM / (s × mg enzyme))
20	94.67158724791868	90.38888415043662	92.62351164919394
10	218.7036260026594	209.763994626706	258.0239679226869
5	327.3368102624917	334.0695003850353	309.3681092384685
2.5	431.5602839491499	455.004260597895	410.0026080722248
1.25	560.6479150873772	550.6493075086495	579.3730113483734
0.625	629.6488763587397	584.7062032989398	630.8409518415449
0.3125	784.2094418444167	723.8653446143434	709.3817039554722
0.15625	791.4075342350034	788.1232439401857	712.5367382742666
0.078125	500.8091562422496	499.8446057194212	488.0397882740731
0.0390625	456.3268331097277	490.4258246048218	418.2397022134672
0.01953125	262.143836957741	286.8265461974646	265.3816691395306
0	13.60226237331223	13.52668264100821	12.62554537857316
Variant: AIFS	Substrate: α-KG
[α-KG] (mM)	Rate 1 (μM / (s × mg enzyme))	Rate 2 (μM / (s × mg enzyme))	Rate 3 (μM / (s × mg enzyme))
20	65.58820927318351	65.01935741386484	59.7292200989089
10	137.7619821442773	134.3072861040453	138.2088516888676
5	185.239437206404	177.9242061743145	196.2220356625041
2.5	233.1993714236606	240.4254456517163	243.0638322938161
1.25	293.5577126077087	273.6597370100482	286.3097702972442
0.625	288.0354258964739	280.1333665640887	308.8469592953513
0.3125	250.7289572508346	246.9005756341971	268.5537979369283
0.15625	204.5829669886706	191.9823358023896	189.7274894335725
0.078125	138.9444994578992	115.1049911342973	134.3013169861682
0.0390625	79.72232736069662	63.84184972489705	67.84887775727809
0.01953125	46.59023119548826	33.39947604449608	39.40185530699918
0	3.477426543728421	3.402013423761663	3.590138409441254
Variant: CIFC	Substrate: α-KG
[α-KG] (mM)	Rate 1 (μM / (s × mg enzyme))	Rate 2 (μM / (s × mg enzyme))	Rate 3 (μM / (s × mg enzyme))
10	109.2485133484691	87.5623855428029	103.2009823083465
5	154.0411814377417	144.4701839936942	132.0628543080114
2.5	173.0102499396501	173.9481793573758	191.3598785312855
1.25	223.1303251222071	208.2751943426445	211.8657364061347
0.625	222.0050861292842	200.4097433256669	216.7173069369801
0.3125	260.1025024477543	217.807980811472	220.3410830938909
0.15625	162.2756841985786	163.2587968500539	195.3965638018203
0.078125	134.0496553599873	147.6679398198	139.5780252084033
0.0390625	71.11509174516449	73.7477780707324	78.36081408988939
0.01953125	40.10873619499306	41.34647395731635	40.58728290514057
0.009765625	21.14177166883705	13.38183420494732	23.28037434797219
0	1.851165044012404	-2.054459165900539	0.2032941218881348
Variant: CIFS	Substrate: α-KG
[α-KG] (mM)	Rate 1 (μM / (s × mg enzyme))	Rate 2 (μM / (s × mg enzyme))	Rate 3 (μM / (s × mg enzyme))
10	41.59115240251747	34.40445268133002	33.13236676778057
5	44.54908804743416	49.43499477411295	42.33475215064628
2.5	47.61555559604619	51.65123993791927	46.02427643594442
1.25	54.37384912861226	55.53301824239218	51.4836760051566
0.625	45.56917506814614	46.09708349865102	41.86026384242347
0.3125	31.86540683344049	28.14462662200136	31.52715391761658
0.15625	21.85186152980919	22.54336794577518	21.00063404800772
0.078125	14.50420283476519	14.82938505719891	13.51450090037805
0.0390625	7.365392369986282	9.264338295209072	5.764474029435942
0.01953125	3.922074637320189	4.110841521008019	3.227050981140077
0.009765625	2.149406558258892	2.166963622509857	1.419226068681549
0	0.01726070090825615	0.24102077105145	-0.258281471959708
Variant: SIFH	Substrate: α-KG
[α-KG] (mM)	Rate 1 (μM / (s × mg enzyme))	Rate 2 (μM / (s × mg enzyme))	Rate 3 (μM / (s × mg enzyme))
10	51.46078721172611	43.58735538534541	45.46396775443431
5	56.75482554194767	49.55660163793221	44.97679543892527
2.5	58.59483715008449	57.8637705200635	61.14197391107192
1.25	68.29405762901274	61.79497952180751	66.38452197360476
0.625	72.92093617643334	54.04248566669133	58.38222686980016
0.3125	63.84151335321476	47.82211863143588	49.01437664600098
0.15625	44.8543216964153	37.69953702502372	41.93421587969668
0.078125	33.13621823465953	26.36668056991393	26.97777899032632
0.0390625	19.60972734181337	12.43605360984803	10.17386873314459
0.01953125	9.174668843947224	5.911136747125493	9.00223298364996
0.009765625	6.440977252769123	1.335748135075143	2.379544153390603
0	0.3728970513124121	-0.7994375213436964	0.4265404700312825
Variant: SIFS	Substrate: α-KG
[α-KG] (mM)	Rate 1 (μM / (s × mg enzyme))	Rate 2 (μM / (s × mg enzyme))	Rate 3 (μM / (s × mg enzyme))
10	42.16798622175831	46.15913591900822	40.22902343504898
5	50.13643915026575	54.54806661406483	64.0560249243301
2.5	55.20188495318062	59.99682537884431	56.84235752661703
1.25	62.28114350255644	65.65068050632456	61.68469863662246
0.625	57.00966006326914	61.61230653656371	55.44601947774694
0.3125	51.27119094478694	56.39834689133833	52.02162008573288
0.15625	35.47316619202385	45.95854456630227	42.04783169055341
0.078125	25.47508015522352	26.71357346427634	22.61689556003198
0.0390625	12.62044895837177	18.02121084010611	11.78830983595141
0.01953125	10.86159170541845	9.534191599861291	7.806757252454862
0.009765625	6.011395817061672	9.670002712341123	6.268289976612383
0	-0.04868615305045765	0.2954019468513529	-0.246715793800897
